# Supplementary material for: Investigating the Kidney–Gut–Brain Axis in CKD: Uremic Toxins and Brain Microhemorrhages
Source: Int J Mol Sci. 2026 Jul 4;27(13):6020. doi: 10.3390/ijms27136020 (PMC13361717; doi:10.3390/ijms27136020)
Supplement: Supplementary file 1 [file ijms-27-06020-s001.zip]

Archive with 1 entries (1 files):
- ijms-4267961-supplementary.pdf
